# Supplementary material for: Spectrotemporal Modulation Detection and Speech Perception by Cochlear Implant Users
Source: PLoS One. 2015 Oct 20;10(10):e0140920. doi: 10.1371/journal.pone.0140920 (PMC4617902; doi:10.1371/journal.pone.0140920)
Supplement: S1 Dataset — (XLSX) [file pone.0140920.s001.xlsx]

## Sheet: Dataset
	Subject Coding No.	Sex	Age							Static ripple test	Temporal Moduration Test	K-CID	HINT Noise Front (dB SNR)	Mono syllable AO(%)
				0.5 cyc/oct & 5 Hz	0.5 cyc/oct & 10 Hz	1 cyc/oct & 5 Hz	1 cyc/oct & 10 Hz	2 cyc/oct & 5 Hz	2 cyc/oct & 10 Hz
				AVG	AVG	AVG	AVG	AVG	AVG	AVG	AVG	AVG	AVG
	STM_CI_01	F	43	-16.85	-16.7667	-14.3333	-14	-13.85	-8.5	6.3	-24.4	99	5.9	85
	STM_CI_02	M	24	-20.3	-16.3333	-14.5667	-13	-9.23333	-8.15	0.25	-21.9333	78	9.25	60
	STM_CI_03	F	66	-15	-9.23333	-4.2	-6.43333	-5.56667	-1.46667	24.2	-21.6	79	18.25	60
	STM_CI_04	F	50	-5.06667	-2.7	-4	-0.35	-2.15	-0.3	15.7	-11.9	24	CNT	45
	STM_CI_05	M	54	-15.65	-16.15	-13.7667	-13.35	-4.76667	-4.53333	23.7	-21.2	93	4.6	80
	STM_CI_06	F	59	-14.1333	-11.4333	-6.13333	-0.15	-1.86667	-0.35	13.6	-14.8	93	9.5	75
	STM_CI_07	M	72	-12.2	-13.35	-13.9667	-13.2333	-10.5667	-7.43333	11.35	-17.2	50	CNT	55
	STM_CI_08	F	49	-16.6667	-14.8	-12	-9.66667	-5.96667	-2.43333	9.6	-18.4	86	11.15	75
	STM_CI_09	F	68	-20.15	-17.65	-12.65	-14	-8.5	-5.56667	16.3333	-20.2	91	7.5	70
	STM_CI_10	F	55	-12.7	-11.15	-6.65	-3.76667	-2.65	-10.1333	24.6667	-21.6667	87	CNT	65
	STM_CI_11	M	61	-13.2	-14.35	-13	-11.4333	-8.2	-1.35	12.8	-12.4	71	20.65	75
	STM_CI_12	F	56	-14.4333	-7.43333	-10.35	-8.76667	-1.3	-3.35	12.1	-16.7	100	CNT	70
	STM_CI_13	F	55	-13.85	-12.9	-13.1333	-9.66667	-4.9	-6.65	14.35	-20	81	15.15	40
	STM_CI_14	M	27	-0.15	-0.3	-0.65	-0.15	-0.35	-0.3	24.8667	-17.8	0	CNT	0
	STM_CI_15	F	51	-12.7667	-15.15	-13.8	-10.6667	-9.5	-5.85	12.1	-4.4	98	7.05	85
	STM_CI_16	F	58	-16.2	-20.35	-15.85	-12.15	-11.1	-11.15	6	-21.8	62	CNT	50
	STM_CI_17	M	65	-7.85	-7.56667	-3.8	-4.13333	-0.3	-1.5	17.65	-15.4	18	CNT	30
	STM_CI_18	M	24	-13	-8.1	-11.35	-3.8	-1.85	-1	5.23333	-22.1	70	20	30
	STM_CI_19	F	68	-14.2333	-8.23333	-6.76667	-6.65	-6.76667	-3.65	9.83333	-10.8	95	4.8	90
	STM_CI_20	F	58	-9.76667	-13.6333	-8	-0.15	-2.33333	-0.5	18.5	-9.53333	99	8.4	90
	STM_CI_21	M	49	-16.4333	-9.5	-10	-8.1	-6.23333	-0.5	41.6	-17.2	15	CNT	15
	STM_CI_22	F	24	-4.66667	-12.8	-2.96667	-4	-0.65	-1.5	16.6	-18.445	39	CNT	55
	STM_CI_23	F	42	-0.15	-1.15	-0.15	-0.8	-0.15	-0.5	22.5667	-17	0	CNT	0
	STM_NH_01	F	24	-18.6667	-17.7	-18.7667	-19	-18.5	-18	9.53333	-23.2667	99	-2.6	100
	STM_NH_02	M	30	-15.15	-15.85	-19.2333	-17.35	-20.35	-16	3.83333	-17.6667	100	-4.7	100
	STM_NH_03	F	31	-17.85	-18.15	-19.2333	-16.3	-20.5667	-15.15	5.53333	-20.2667	99	-4	100
	STM_NH_04	M	20	-20	-18.5	-19.85	-17.65	-21.5	-18.5	0	-20.4	100	-2.7	100
	STM_NH_05	M	33	-22.4333	-21.65	-21	-22.2333	-21.5	-18.85	0.133333	-23.6	100	-4.4	100
	STM_NH_06	F	23	-19.15	-18	-17.5	-17	-20.3	-19.15	2.66667	-20.8	100	-4.05	100
	STM_NH_07	F	30	-17.65	-19.3	-19.5333	-19.5	-21.5	-19.6667	2.36667	-23	98	-3.55	100
	STM_NH_08	F	34	-20.1	-19.85	-20.7	-18.5	-21.7	-19.6667	1.66667	-24.4	100	-4.9	100
	STM_NH_09	F	30	-17.5667	-17.8	-17	-17.5333	-18.65	-18	1.16667	-22.5	98	-2.5	100
	STM_NH_10	F	23	-20.15	-17.65	-18.85	-17.35	-22.5333	-18	4.16667	-14.3	100	-2.05	100
	STM_HA1_02	M	39	-16.15	-15	-12.2333	-11.35	-7.9	-3.1	2.43333	-27	96	4.2	75
	STM_HA1_03	F	26	-17.85	-18.8	-19.7	-16.15	-6.9	-8.96667	0.0333333	-23.8	98	8.1	80
	STM_HA1_04	F	66	-17	-17	-13	-16.4333	-15.35	-12.3	0.533333	-21.6	96	1.1	100
	STM_HA1_05	F	56	-19.85	-19.35	-11.85	-14	-6	-5.43333	0.866667	-25.9	99	3.45	95
	STM_HA1_06	M	45	-19	-18.4333	-16	-15.7667	-13.2333	-10.15	0	-25	98	2	80
	STM_HA1_07	F	60	-18.3333	-16.5667	-16.1	-14.65	-15.7	-9	2.66667	-21.6	87	1.3	95
	STM_HA1_08	F	59	-19.8	-19	-15.85	-12.85	-5.76667	-4.15	0	-26.8	93	8	70
	STM_HA1_09	M	54	-20.3	-19.65	-15.35	-15.4333	-2.85	-7.1	0.233333	-29.4	82	7.65	92
	STM_HA1_10	F	26	-19.2	-17.15	-15.35	-12.9	-4.86667	-3.9	0.1	-25.4	81	10.4	70
	STM_HA1_11	M	62	-19.6667	-20.3	-15	-14.85	-7.56667	-6	1.36667	-24.1	73	8.9	55
	STM_HA1_12	M	47	-21.85	-18.85	-17.65	-19.5667	-11.9	-11.0333	0.733333	-24.4	99	0.35	95
	STM_HA1_13	F	21	-21	-21.85	-17.85	-16.85	-12.2	-8.9	5.23333	-24.5	100	2.1	80
	STM_HA1_14	F	72	-18	-16.8667	-10.7	-10	-2.65	-4	6.46667	-21.5	80	8.5	75
	STM_HA1_15	F	65	-18.2	-14.5	-11	-12.35	-2	-7.13333	3.1	-23.3	98	4.7	85
	STM_HA1_16	M	60	-16.85	-16.3	-10.85	-10	-6.3	-5.8	0.833333	-17.0667	97	3.5	60
	STM_HA1_17	M	60	-0.85	-0.8	-10.4333	-4	-1.66667	-0.15	0.1	-26	81	5.05	75
	STM_HA1_18	F	23	-25.15	-21	-17.9	-19.5	-10.8667	-13	0.1	-24.3	90	5.2	85
	STM_HA1_19	F	21	-13.65	-12.85	-11.65	-11.8	-8.53333	-7	4	-19.5	93	2.3	55
	STM_HA1_20	M	25	-22.65	-19.85	-16	-16.3333	-9.15	-9	0	-28	100	1.6	80
	STM_HA1_21	M	51	-16.85	-18.5	-13.35	-14.6333	-9.65	-6.85	0.566667	-22.2	97	2.05	70
	STM_HA1_22	M	30	-23	-18.5667	-17.4333	-15.5	-10.5	-6.33333	2.13333	-23.5333	98	-0.95	85
	STM_HA1_23	F	49	-0.5	-0.65	-0.5	-1.65	-0.65	-4.56667	1.73333	-23.5	91	5.25	75
